# Supplementary material for: Effectiveness of Immersive and Non-Immersive Virtual Reality Interventions on Cognitive Function in People with Multiple Sclerosis: A Systematic Review
Source: J Clin Med. 2026 Jun 11;15(12):4534. doi: 10.3390/jcm15124534 (PMC13302653; doi:10.3390/jcm15124534)
Supplement: Supplementary file 1 [file jcm-15-04534-s001.zip]

Archive with 1 entries (1 files):
- jcm-4011503-supplementary.pdf
